# Supplementary material for: IFN-β therapy rescues dysregulated IFN-stimulated proteins, serum cytokines, and neurotrophic factors in multiple sclerosis: Multiplex analysis of short-term and long-term IFN responses
Source: PLoS One. 2025 Sep 19;20(9):e0330867. doi: 10.1371/journal.pone.0330867 (PMC12449033; doi:10.1371/journal.pone.0330867)
Supplement: S1 Table — (XLSX) [file pone.0330867.s003.xlsx]

## Sheet: Sheet1
S1 Table. p-S-STAT1, MxA, and U-STAT1 levels in PBMC before and after in vivo and in vitro IFN-b induction.
		Patient #:	1	2	3	4	5	6	7	8	9	10	11	12	13	14	15	AVERAGE
p-S-STAT1	dds PR	0d	0.0561647	0.290393	0.239953	0.0735289	0.146482	0.115292	0.79184056*	0.9534291*	0	0.01	0.471886	0.0230604	0.0433932	0.244284		0.14287
		1d	0.0154849	0.174392	0.239953	0.139847	0.537789	0.274625	0.764902	1.15971	0.0022348	0.0738789	1.5937	0.0205142	0.0215013	1.25698		0.448251
		2d	0.012364	0.379406	0.7568	0.115475	0.238081	0.962029	0.657241	0.965853	0.0872309	0.0950574	0.903256	0.0205142	0.133543	0.439091		0.411853
	dds CR	0d	0.472588	0.0262483	0.134236	0.546102	0.0376986	0.135914	0.0252854	0.102118	0.52017	0.423179	0.184962	0.624279				0.269398
		1d	0.31318	0.0170883	0.0958545	0.767525	0.137925	0.500905	0.0334166	0.0122875	0.148418	0.899971	0.706208	0.205276				0.319838
		2d	0.476577	0.575305	0.0815502	1.08939	0.0468922	0.456521	0.0365798	0.0544054	0.876365	0.547157	0.260048	0.197355				0.391512
	dda PR	0d	0.186	0.079	0.416	0.372		0.343	0.288	1.184*	0	0.018	0.048	0.634405	0.0932299	0.213	0.435	0.240433
		1d	0.54	0.493	0.481	0.282	0.235	0.451	0.073	1.189*	0.002	0.007	0.188	0.0395678	0.981926	0.397		0.320807
		2d	0.34	0.26	0.758	0.312	0.497	0.138	0.7	5.96*	0.087	0.089	1.864	1.36501	3.84247168*			0.582728
	sds PR	0d	0.0734228	0.272596		0.0646852	0.0078743	0.312696	0.60454	0.327018	0.214764	1.11241643*	0.486175		0.3789	0.0200744		0.251159
		1d	0.0238153	0.280747	0.558275	0.121686	0.144816	0.152044	0.611091	0.864487	0.0829291	0.873713	0.422032		0.10296	0.0517242		0.330025
		2d	0.0117903	0.138103	0.58238	0.0579346	0.0103096	0.0603937	0.380245	1.12282	0.150702	1.1715	1.33885		0.0518613	0.0789075		0.3966
	sds CR	0d	0.487227	0.0100166	0.189993	0.0727147	0.389813	0.0565309	1.11290892*	0.0183678	0.124265	0.710741	0.252404	0.241835				0.232173
		1d	0.0488692	0.0184352	0.171513	0.154329	0.0810069	0.106742	0.0596064	0.0154955	0.0102791	1.01700621*	0.144298	0.23561				0.0951077
		2d	0.242338	0.281985	0.0813298	0.245946	0.132525	0.110237	0.152966	0.10149	0.12173	0.76180051*	0.446888	0.322364				0.203618
p-S-STAT1 AUC	dds PR	0d	0.143667	0.567333	0.172333	0.15	0.340667	0.259	1.204	1.03633	0.016	0.0703333	0.741	0.0246667	0.145333	1.03633		0.421929
		1d	0.018	0.267	0.172333	0.108	0.512	0.218667	1.90366667*	1.66067	0.0473333	0.173333	0.785333	0.0286667	0.0173333	1.93333333*		0.334056
		2d	0.0213333	0.764667	0.905667	0.122667	1.015	1.06867	1.279	1.77167	0.0793333	0.104	1.14533	0.027	0.16	0.843		0.66481
	dds CR	0d	0.668667	0.0173333	0.145333	1.043	0.0503333	0.113667	0.01	0.409	1.44	0.88	0.298	1.08233				0.513139
		1d	0.496333	0.0336667	0.148667	0.976667	0.117333	0.67	0.07	0.0263333	0.214667	0.892333	1.00333	0.272667				0.410167
		2d	1.25033	1.04367	0.135667	2.29833	0.132	0.469333	0.0216667	0.0973333	1.79333	1.01767	0.521	0.451667				0.769333
	dda PR	0d	0.39	0.306667	1.16667	0.51		0.62	0.663333	1.13667	0.0166667	0.05	0.116667	1.34	0.0844519	0.656667	0.968667	0.573318
		1d	0.77	1.37333	0.713333	1.24333	0.523333	0.496667	0.29	1.543333333*	0.0466667	0.0366667	0.3		0.402362	0.403333		0.549919
		2d	0.41	0.503333	0.943333	0.17	2.3	0.436667	3.20667	5.36667	0.08	0.183333	4.27667	0.111861	0.183333			1.39784
	sds PR	0d	0.167667	0.708		0.088	0.0113333	0.224	0.552667	1.00867	0.0726667	0.968667	0.589667		0.334667	0.247333		0.414444
		1d	0.0563333	0.407	0.492333	0.066	0.273	0.252667	1.30133	1.17033	0.0843333	0.91	0.760333		0.176	0.171333		0.470846
		2d	0.0913333	0.283333	0.808333	0.0763333	0.0206667	0.117667	0.864667	2.819333333*	0.220667	2.245666667*	1.53		0.580333	0.122		0.428667
	sds CR	0d	0.651667	0.015	0.311	0.12	0.345333	0.164333	0.752667	0.0643333	0.184	2.077333333*	0.748667	0.519				0.352364
		1d	0.396	0.00966667	0.289333	0.131	0.132667	0.275667	0.212667	0.0343333	0.141	1.885666667*	0.854333333*	0.392				0.201433
		2d	0.637667	0.286333	0.272333	0.326	0.199667	0.146	0.194	0.349667	0.103	0.552333	0.466333	0.648667				0.3485
MxA 0h	dds PR	0d	7.92*	0.28	0.18	1.73	0.76	2.26	3.28	3.43	3.89	3.83	1.86	0.88	2.57	0.78		1.97923
		1d	15.64*	0.32	0.179819	29.76*	3.4	2.41	3.32	3.41	16.519176*	5.85142	1.32	6.03073	4.04	1.56		2.89472
		2d	3.91	0.17	0.85	11.09	5.84	4.2	1.27	4.87	35.7339273*	2.5	2.92	6.38791	4.6	1.69		3.86907
	dds CR	0d	1.79	2.17	4.96	13.07*	1.19	5.17	2.23	2.21	3.23	0.48		1.99				2.542
		1d	4.4	11.18	12.75	12.07	1.93	7.23	9.14	6.5	4.7	1.14		2.22				6.66
		2d	3.68	13.32	5.09	15.8	2.29	10.54	7.05	12.11	4.7	1.61		1.59				7.07091
	dda PR	0d	4.9	0.9	2.6	7.09		4.24	2.82	7.73			8.28	0.497948	10.2505	2.52	16.08*	4.71168
		1d	5.03	1.25	2.05	8.3	3.62	10.61	4.32	6.85			6.99	2.24358	13.7844	2.1		5.59566
		2d	1.53	1.08	1.88	15.8	0.73	5.82	5.52	2.39			16.47	1.29214	8.89886			5.58282
	sds PR	0d	8.61	0.44		2.99	1.04	3	1.89	4.96	5.23	3.98	5.98		1.84	1.4		3.44667
		1d	19.61*	1.36	0.47	6.68	3.35	5.31	6.63	5.32	10.77	2.92	5.2		2.2	2.04		4.35417
		2d	3.07	1.17	3.47	13.78	2.54	8.21	2.22	7.18	20.24*	4.5	6.03		4.09	1.18		4.78667
	sds CR	0d	1.7	1.84	3.58	8.82	0.9	6.88	3.52	6.22	2.56	3		1.23848				3.65986
		1d	1.18	6.34	7.54	9.79	1.16	7.48	2.83	5.05	5.01	3.29		2.1				4.70636
		2d	0.63	6.35	4.18	7.82	1.81	11.39*	4.26	1.47	4.31	2.83		3.16				3.682
MxA 24h	dds PR	0d	14.76*	1.83	6.17	2.28	3.16	2.9	11.53*	7.5	3.86	4.84	2.14	3.67	4.82	5.28		4.0375
		1d	14.27*	1.14	6.16653	21.15*	5.43	3.46	5.63	6.79	16.9585317*	5.5557	3.46	8.82465	5.46	7.46		5.3979
		2d	4.72	0.96	0.24	7.74	4.91	6.27	1.44	8.75	27.6631755*	3.45	2.81	6.12716	7.3	7.02		4.74901
	dds CR	0d	4.86	4.68	9.47	15.14*	3.15	8.56	4.64	7.68	4	1.56		3.43				5.203
		1d	4.09	6.63	15.15	11.91	3.66	10.53	11.93	6.12	5.3	2.17		3.83				7.39273
		2d	3.36	16.37	7.49	12.54	4.42	8.78	6.61	14.57	6.3	3.38		2.2				7.82
	dda PR	0d	7.59	3.35	3.86	7.88		7.83	4.06	6.4			7.25	5.752	15.8321451*	5.29		5.9262
		1d	4.34	3.68	2.69	6.32	2.77	11.03	4.85	4.9			7.08	2.44285	9.50041	6.83		5.53611
		2d	4.36	3.58	1.67	14.67	3.74	18.38	8.72	1.01			9.96	4.68471	11.1309			7.44596
	sds PR	0d	18.38*	1.04		4.01	2.42	4.52	3.35	9.1*	5.27	5.38	5.67		3.71	5		4.037
		1d	11.94	4.33	1.15	13.99	3.46	5.12	8.2	7.2	19.68*	4.8	6.96		3.78	6.61		6.46167
		2d	2.79	8.05	3.37	10	3.92	6.85	10.39	1.73	25.33*	4.18	5.31		5.63	11.88		6.175
	sds CR	0d	1.09	4.7	6.45	12.41	2.11	9.66	4.09	8.47	3.18	3.82		0.486982				5.13336
		1d	2.36	10.22	12.32	8.8	3.93	11.82	3.31	20.64	6.08	5.98		2.58				8.00364
		2d	1	16.28	6.52	15.58	4.35	15.08	4.04	6.24	4.21	5.99		3.56				7.53182
MxA 48h	dds PR	0d	11.36*	1.23	5.47	2.6	3.14	2.84	4.53	4.32	5.05	3.73	4.15	5.81	5.16	6.79		4.21692
		1d	6.63	1.31	5.47376	10.04	3.53	4.02	3.87	3.88	14.4144106*	5.04394	2.7	6.32766	4.09	9.62		5.11811
		2d	2.58	1.06	0.81	7.2	4.02	3.45	0.79	8.08	18.2134115*	3	3.86	5.85497	5.09	7.16		4.07346
	dds CR	0d	3.92	3.71	9.86	10.79	3.12	7.91	4.57	9.13	3.98	0.75		3.9				5.60364
		1d	3.2	3.67	10.99	7.85	2.94	8.78	6.33	7.12	4.98	2.17		2.24				5.47909
		2d	2.82	15.07	6.27	9.97	4.73	9	5.01	10.76	4.76	1.53		1.33				6.47727
	dda PR	0d	5.34	1.44	2.64	4.15		6.18	3.77	6.71			6.12	5.21716	12.2580113*	4.6		4.61672
		1d	3.89	2.59	2.63	3.95	3.41	10.01*	4.84	6.18			5.12	3.98349	6.79786	4.83		4.38376
		2d	5.17	2.8	1.23	4.19	0.98	6.49	5.33	2.31			14.44*	4.23105	10.0697			4.28007
	sds PR	0d	20.38*	2.52		3.34	2.11		7.07	4.68	4.41	4.27	4.07		5.31	4.84		4.262
		1d	14.6*	4.9	0.95*	15.12*	3.65	4.24	6.25	5.56	16.14*	4.4	5.11		3.96	5.89		4.88444
		2d	2.4	7.56	1.12	6.38	3.92	3.93	3.04	1.28	33.22*	3.55	3.46		4.14	10.38		4.26333
	sds CR	0d	1.09	4.49	4.98	8.74	1.94	10.11	2.95	7.54	2.92	4.99		2.48813				4.74892
		1d	2.09	4.43	10.82	6.46	3.62	8.64	2.66	15.16*	5.41	3.11		1.92				4.916
		2d	0.93	13.22	4.87	9.07	5.3	15.59	2.97	7.98	4.36	3.41		3.86				6.50545
MxA 24+48h	dds PR	0d	13.06*	1.53	5.82	2.44	3.155	2.87	8.03	5.91	4.46	4.28	3.145	4.74	4.99	6.03		4.41538
		1d	10.45	1.225	5.82015	15.595*	4.48	3.745	4.75	5.335	15.6864712*	5.29982	3.08	7.57616	4.775	8.54		5.42301
		2d	3.65	1.01	0.525	7.475	4.465	4.86	1.11	8.415	22.9382935*	3.225	3.34	5.99106	6.195	7.095		4.412
	dds CR	0d	4.39	4.19	9.665	12.965	3.135	8.24	4.605	8.405	3.99	1.155		3.665				5.855
		1d	3.645	5.145	13.07	9.875	3.3	9.655	9.125	6.62	5.135	2.165		3.04				6.43409
		2d	3.09	15.715	6.88	11.255	4.575	8.89	5.81	12.665	5.53	2.455		1.765				7.14818
	dda PR	0d	6.46	2.395	3.25	6.01	0	7.005	3.915	6.555			6.685	5.48458	14.0450782*	4.945		4.79133
		1d	4.115	3.135	2.66	5.135	3.085	10.525*	4.845	5.54			6.095	3.21317	8.14914	5.83		4.7093
		2d	4.765	3.195	1.45	9.43	2.36	12.435	7.025	1.66			12.2	4.45788	10.6003			6.32529
	sds PR	0d	19.385*	1.78*		3.68	2.265*	4.26	5.21	6.895*	4.84	4.825	4.87		4.51	4.92		4.63938
		1d	13.275*	4.61	1.05	14.56*	3.56	4.68	7.225	6.38	17.91*	4.595	6.035		3.87	6.245		4.825
		2d	2.595	7.805	2.245	8.19	3.92	5.385	6.71	1.51	29.275*	3.86	4.385		4.88	11.13		5.21792
	sds CR	0d	1.085	4.595	5.71	10.575	2.025	9.885	3.525	8.005	3.05	4.405		1.48756				4.94069
		1d	2.225	7.325	11.57	7.63	3.775	10.23	2.985	17.9*	5.745	4.545		2.25				5.828
		2d	0.96	14.75	5.695	12.325	4.83	15.335	3.505	7.105	4.285	4.7		3.715				7.01864
U-STAT1 0h	dds PR	0d	1.05887	1.18906	1.10138	0.0613633	0.781759	0.189675	2.56476	2.7539	0.586315	0.519619	3.49914	1.86474	0.126822	7.05504222*		1.25365
		1d	0.610005	1.35082	3.74342	1.41441	0.0613633	0.187244	3.28932	3.32851	1.77658	0.272756	2.12079	0.85244	0.33556	2.60584		1.56779
		2d	0.226395	1.11629	11.2780819*	0.638729	2.32053	2.09238	3.07261	6.49574	3.55486	0.484663	5.0062	0.547247	0.25146	2.1884		2.1535
	dds CR	0d	0.124053	0.121586	0.464913	4.07875119*	0.0223218	1.12022	0.2306	1.21597	0.488419	0.863324	1.0742	2.90444352*				0.57256
		1d	1.29347	0.546147	1.0717	4.44783117*	0.191777	0.0346223	0.843937	0.232442	0.497923	0.71105	2.23762	1.12131				0.798364
		2d	1.83586	4.61043	0.792864	7.7023888*	0.225334	0.23704	0.39165	0.382084	1.27095	2.03638	2.94502	0.818231				1.41326
	dda PR	0d	1.09325	0.917822	1.60819	3.81097		0.361586	2.62389	5.26837	0.419041	0.0803965	0.051145	0.0173647	0.0531965	3.94401	2.18258	1.60227
		1d	2.22272	1.38942	1.78174	3.43542	1.47359	3.61641	1.23116	3.92503	0.715791	0.206336	0.50127	0.0883073	0.00743333	3.71239		1.73622
		2d	1.03335	1.64949	1.43825	3.76338	1.56873	0.991953	2.24905	1.3725	1.3927	0.131439	5.56644852*	3.08058	0.0251221			1.55805
	sds PR	0d	1.68471	2.47246		0.129665	0.0914313	0.261171	2.02819	0.595165	0.39685	0.831842	3.01728		0.463542	0.658913		1.0526
		1d	1.08465	5.43481	10.2741	0.537417	0.002274	0.251035	5.47839	5.29718	0.615561	0.602118	3.34726		0.655161	0.261759		2.60321
		2d	0.245995	1.50286	9.01381733*	1.07078	0.0456265	1.04572	4.25166	5.74275	0.876427	1.32835	3.41454		0.27714	0.260434		1.67186
	sds CR	0d	0.802997	0.251984	0.668021	1.19732	0.618245	2.60597	1.21384	2.43598	0.243393	2.36977	1.52347	2.76942				1.3917
		1d	0.080278	0.534122	0.635989	0.845012	0.276511	0.796793	0.392572	0.139033	0.615523	2.264008*	3.974519*	1.06852				0.538435
		2d	0.779842	0.714895	0.563266	1.19851	0.579608	1.0606	0.479632	0.218035	0.368714	3.15799508*	3.36558472*	2.60663				0.856972
U-STAT1 24h	dds PR	0d	3.24798	2.4488	2.14164	0.376973	2.51261	0.20172	8.53514341*	4.38553	1.96638	0.461248	3.20865	2.10988	0.549319	14.17954*		1.96756
		1d	0.480066	2.56954	7.54847	0.957462	0.376973	0.190333	4.02837	7.60497	6.757	1.05687	4.01555	2.53359	0.643066	4.4202		3.08446
		2d	0.485741	2.47117	7.23522	0.189983	3.76261	0.330885	3.3738	8.53941	8.37883	0.397747	4.30759	1.67371	0.470358	1.12018		3.05266
	dds CR	0d	0.302463	0.954966	1.05698	4.70546648*	0.256958	5.3864062*	0.487709	1.31082	1.37374	1.6388	1.5301	2.28463				1.11972
		1d	1.39811	0.444304	1.62954	4.71500207*	0.450414	0.20351	1.01267	0.50971	0.563319	1.80016	4.46084308*	2.14494				1.01567
		2d	1.29375	3.21107	1.1834	8.089113*	0.623525	0.335868	0.565411	1.21367	0.698747	3.47483	3.50711	2.13636				1.65852
	dda PR	0d	3.31173	1.76116	2.46403	1.20166		2.52807	4.3073	2.69267	0.628872	0.186368	2.57776	2.10988	0.00321948	3.47278	2.94223	2.15627
		1d	3.11197	2.18592	1.74324	3.96056	1.74669	2.44335	4.30524	3.67138	0.878579	0.1008	4.65698	0.271239	0.0163654	7.16608		2.58988
		2d	2.49789	2.47872	0.925682	1.29266	3.27759	3.98695	7.53151442*	1.53884	1.23553	0.343638	2.85028	0.107597	0.0118442			1.71227
	sds PR	0d	3.93753	7.31982		0.000356	0.03122	0.352885	5.19534	4.78025	0.420479	1.72077	2.21494		1.62822	2.5227		2.51038
		1d	0.926303	4.99911	10.008	0.894891	0.101178	0.271306	10.4589	7.11827	0.845655	1.3594	3.52392		0.490078	0.842446		3.21843
		2d	0.38164	6.03313	9.3056	0.922086	1.34039	0.915816	11.7841868*	4.41394	1.35068	1.20373	3.26961		1.02346	2.04102		2.68343
	sds CR	0d	1.0507	0.549765	1.35612	4.88845	2.0521	4.65407	0.908516	2.20112	0.296468	1.82838	3.80018	3.03736				2.2186
		1d	1.12354	0.706032	1.08153	0.852109	0.611264	2.42981	0.635673	0.569172	0.538659	3.58796	7.39340472*	5.27606				1.58289
		2d	1.20819	1.37675	2.02565	2.51211	1.76813	2.7795	0.65811	1.70266	0.394968	6.2789115*	3.93167	4.08659				2.04039
U-STAT1 48h	dds PR	0d	4.90677	2.78285	2.78445	0.651011	2.51571	0.18196	4.87959	3.4372	1.51219	0.66309	6.57128	2.39418	0.731832	13.1168761*		2.61632
		1d	0.160539	2.95327	5.2116	0.58911	0.651011	0.455726	4.3162	3.50664	7.67678	0.348035	4.67825	2.73611	2.28733	7.0455		3.04401
		2d	0.0844827	2.05603	8.74966	0.676731	4.29585	0.234153	2.26006	9.15991	5.60397	0.523931	7.9686	4.37755	0.530562	3.86398		3.59896
	dds CR	0d	0.374808	0.887435	1.38284	5.62977339*	0.413957	9.34330641*	0.39605	1.87287	2.20756	0.652841	2.16348	2.69845				1.30503
		1d	1.5968	0.275216	6.26239519*	3.92298697*	0.322842	0.199492	0.504909	0.721408	0.534158	1.85766	1.60076	1.4399				0.905315
		2d	1.48104	5.57725	1.81808	8.43283086*	0.841435	1.6017	0.483236	1.41563	0.828758	2.29757	5.13067	1.14676				2.05656
	dda PR	0d	1.87755	0.915608	1.46517	2.67383		2.32701	4.26511	3.99341	0.515561	0.147982	3.1647	0.307019	0.0266719	6.04627	2.60426	2.16644
		1d	2.18865	1.82152	1.60413	1.99507	2.20823	3.58258	3.73106	4.0057	3.72012	0.188226	3.39754	0.270751	0.0326408	8.02513747*		2.21125
		2d	1.61405	2.54287	0.496889	1.19833	1.89096	0.913205	4.38243	4.90032	1.06798	0.733074	5.52784767*	0.282255	0.102167			1.67704
	sds PR	0d	5.74313	4.31958		0.056042	0.019951	0.3	6.63176	3.48477	0.379423	2.46699	2.04828		0.838796	11.98456*		2.38988
		1d	1.86664	4.36496	8.15948	1.07212	0.157686	0.237871	7.41264	4.39604	1.03584	1.34505	2.74202		0.734106	0.800717		2.6404
		2d	0.333881	6.630573*	1.17109	0.794335	1.495	0.484573	7.778813*	4.4999	1.87356	1.83453	1.90539		0.786916	2.35155		1.5937
	sds CR	0d	0.985373	0.555705	2.02664	4.19074	2.40017	6.499106*	1.4205	2.67108	0.398294	4.22402	1.8734	2.89344				2.14903
		1d	1.69958	0.275282	1.60682	0.834049	0.915865	1.31834	0.581841	1.01473	0.50407	2.3399	3.37407	4.2252729*				1.31496
		2d	2.19723	1.79271	1.99963	4.11853	2.13844	2.5837	0.68046	1.79644	0.412842	2.9254	0.990467	4.660416*				1.96689
U-STAT1 24+48h	dds PR	0d	4.075	2.615	2.465	0.515	2.515	0.19	6.705	3.91	1.74	0.56	4.89	2.25	0.64	13.65*		2.54385
		1d	0.32	2.76	6.38003	0.775	0.515	0.325	4.17	5.555	7.21689	0.702452	4.345	2.63485	1.465	5.735		3.06423
		2d	0.285	2.265	7.99	0.435	4.03	0.285	2.815	8.85	6.9914	0.46	6.14	3.02563	0.5	2.49		3.32586
	dds CR	0d	0.34	0.92	1.22	5.17*	0.335	7.365*	0.44	1.59	1.79	1.145	1.845	2.49				1.2115
		1d	1.495	0.36	3.945	4.32	0.385	0.2	0.76	0.615	0.55	1.83	3.03	1.79				1.60667
		2d	1.385	4.395	1.5	8.26*	0.73	0.97	0.525	1.315	0.765	2.885	4.32	1.64				1.85727
	dda PR	0d	2.595	1.34	1.965	1.94	0	2.43	4.285	3.345	0.57	0.165	2.87	1.20845	0.0149457	4.76	2.775	2.01756
		1d	2.65	2.005	1.675	2.98	1.975	3.015	4.02	3.84	2.3	0.145	4.025	0.270995	0.0245031	7.595*		2.22504
		2d	2.055	2.51	0.71	1.245	2.585	2.45	5.955*	3.22	1.15	0.54	4.19	0.194926	0.0570058			1.74224
	sds PR	0d	0.29	4.84	5.82		0.03	0.025	0.325	5.915	4.135	0.4	2.095	2.13		1.235		2.27
		1d	1.395	4.68	9.085	0.985	0.13	0.255	8.935	5.755	0.94	1.35	3.135		0.61	0.82		2.92885
		2d	0.36	6.33	5.24	0.86	1.42	0.7	9.78	4.455	1.61	1.52	2.585		0.905	2.195		2.92
	sds CR	0d	7.255*	1.02	0.555	1.69	4.54	2.225	5.575	1.165	2.435	0.345	3.025	2.83679				2.31016
		1d	1.41	0.49	1.345	0.845	0.765	1.875	0.61	0.79	0.52	2.965	5.385*	4.75*				1.1615
		2d	1.705	1.585	2.015	3.315	1.955	2.68	0.67	1.75	0.405	4.6*	2.46	4.375				2.08318
Type I IFN activity	dds PR	0h	0	0	0	0	0	1.04965	0	0.488997	0.887109	37.5923	0	0	0	0		2.85843
		4h	15.4657	1.3993	14.2282	11.5527	6.27926	1.09742	9.62755	41.1638	30.2636	45.3688	12.0689	0	7.6844	0.111318		14.0222
		24h	3.87337	1.05218	15.7165	1.29196	0.827935	0.0120058	1.93073	4.09853	18.2769	36.3862	1.89187	0	1.16998	0		6.18058
		48h	0.22921	2.76407	0.565761	0.00307327	0	0	0.322502	0.215261	7.32687	33.3438	2.03512	0	0.303041	0.194944		3.37883
		4+24h	9.66956	1.22574	14.9723	6.42232	3.5536	0.554712	5.77914	22.6312	24.2702	40.8775	6.98039	0	4.42719	0.0556591		10.1014
	dds CR	0h	2.23605	0	0	0.669522	0	0	0	0	0.416026	0.601365	0.207323	0				0.34419
		4h	29.0733	0	6.65564	6.33103	0	9.24485	32.8485	2.74322	12.7509	1.19764	34.6077	7.2545				11.8923
		24h	6.38577	0	2.93244	5.47257	0	1.76629	3.10979	0.627873	7.70988	0.268696	8.60683	4.06252				3.41189
		48h	0.502627	0	0.291489	3.11389	0	0.462258	0	0.164685	4.64187	0	2.86728	0.506103				1.04585
		4+24h	17.7296	0	4.79404	5.9018	0	5.50557	17.9791	1.68554	10.2304	0.73317	21.6073	5.65851				7.65208
	dda PR	0h	0.920612	0	0	1.97625	0	0	0.195199	1.42807	0.27156	4.68963	4.43189	0.988147		0	3.68067	1.32729
		4h	21.9326	0	37.0213	61.2639	22.6574	8.225	29.4842	38.2367	21.9891	29.9194	25.8522	0		0	35.6761	23.7327
		24h	2.4974	0	71.8264	52.0262	4.53246	0	10.6638	10.7907	13.2416	4.5166	12.4199	0.475503		0	15.6722	14.1902
		48h	0.474097	0	13.2272	50.9859	0.150201	0	11.1807	3.43255	2.83662	1.3215	0.401433	0			5.08238	6.85327
		4+24h	12.215	0	41.4185	56.645	13.5949	4.1125	20.074	24.5137	17.6154	17.218	19.1361	0.237751		0	25.6742	18.0325
	sds PR	0h	0	0.0347922	0	54.6372	0	0.0523895	2.46778	0	0.543875	51.1888	0.112153	0	2.01703	0		7.93243
		4h	12.3074	0.172341	39.8242	22.3241	1.25054	19.9863	6.18116	6.63258	3.58931	32.2668	4.52652	0.124938	7.98501	0		11.2265
		24h	2.00341	0.0963571	79.5059	16.5996	0.0771696	14.0204	6.87192	1.7482	4.30263	45.0062	1.20188	0	1.06766	0		12.3215
		48h	0.126737	0	31.732	2.1548	0	3.4078	0	0	1.95771	28.8604	0.100798	0	0	0		4.88144
		4+24h	7.15539	0.134349	59.6651	19.4619	0.663856	17.0033	6.52654	4.19039	3.94597	38.6365	2.8642	0.062469	4.52633	0		11.774
	sds CR	0h	0.294695	0	0	0	0	0	0	0	0.73265	0	1.76109	0				0.232369
		4h	12.453	0.680914	6.90086	18.4061	0	0.132675	7.67616	0	4.06549	2.76355	11.5514	0.830806				5.45508
		24h	0.551625	0.21662	0.2039	4.19053	0	0.512825	0.0423623	0	0.0862977	0.620553	1.39674	1.28882				0.75919
		48h	0	0	0.429764	3.63192	0	1.85662	2.06842	0	2.35747	0	0.924751	2.05824				1.1106
		4+24h	6.50232	0.448767	3.55238	11.2983	0	0.32275	3.85926	0	2.0759	1.69205	6.47406	1.05981				3.10714
In each column, PR sds, dds, dda is one patient; CR sds, dds is another patient.						Table formatted for R analysis
IFN quanitation with PCR assay, not Westerns
Blue values are outliers, removed from analysis in a conservative statistical approach (see Methods). If included, p-values are actually more significant.
