# Supplementary material for: IFN-β therapy rescues dysregulated IFN-stimulated proteins, serum cytokines, and neurotrophic factors in multiple sclerosis: Multiplex analysis of short-term and long-term IFN responses
Source: PLoS One. 2025 Sep 19;20(9):e0330867. doi: 10.1371/journal.pone.0330867 (PMC12449033; doi:10.1371/journal.pone.0330867)
Supplement: S2 Table — (XLSX) [file pone.0330867.s004.xlsx]

## Sheet: Sheet1
S2 Table. Summary In vivo and in vitro IFN-b induction of intracellular transcription factors, MxA, and serum type I IFN in PR and CR
IFN-b-induced target protein	Time 0; post-washout	In vivo induction, days 1, 2 stable	In vivo induction, days 1, 2 active (PR)	Post-washout, in vitro IFN-b re-induction stable	Post-injection, in vitro IFN-b re-induction, days 1, 2 stable	Post-injection, in vitro IFN-b re-induction active
p-S-STAT1	PR=CR	PR>CR dds PR>CR sds	dds>dda day 1	PR=CR	PR=CR dds d 1	dds<dda day 1
			dds<dda day 2		PR>CR sds d 2
MxA	PR≈CR dds<dda	PR>CR dds PR>CR sds	dds>dda (abs)	PR>CR	PR=CR dds PR~<CR sds	dds=dda
			dds>dda (rel)
U-STAT1	PR~>CR dds=dda	PR=CR dds PR>CR sds	dds=dda day 1	PR>CR	PR>CR dds d 1	dds>dda day 1
			dds>dda day 2		PR<CR sds
Type I IFN (absolute)	PR>>CR PRs>PRa	PR=CR dds PR=CR sds	dds<dda
Type I IFN (relative)		PR<CR dds PR<CR sds	dds<dda
